# Supplementary material for: Anastatin Derivatives Alleviate Myocardial Ischemia-Reperfusion Injury via Antioxidative Properties
Source: Molecules. 2021 Aug 6;26(16):4779. doi: 10.3390/molecules26164779 (PMC8399290; doi:10.3390/molecules26164779)
Supplement: Supplementary file 1 [file molecules-26-04779-s001.zip]

Archive with 1 entries (1 files):
- molecules-1278605-supplementary.pdf
